# Supplementary material for: Birth preparedness and complication readiness among the women beneficiaries of selected rural primary health centers of Dakshina Kannada district, Karnataka, India
Source: PLoS One. 2017 Aug 24;12(8):e0183739. doi: 10.1371/journal.pone.0183739 (PMC5570276; doi:10.1371/journal.pone.0183739)
Supplement: S1 File — (XLSX) [file pone.0183739.s001.xlsx]

## Sheet: Untitled4
NO	status	age	Religion	parity	family size	education	husband education	occupation	husband occupation	economic status	ANC_VISITS	aware of 6DANGERSIGN	ANC_SOURCE	AWARE_JSY	decision by wife	Companion for ANC	family discussion BPCR	Adequate info BPCR	optimal BPRP
1	postnatal	27	H	2	6	1	2	unemployed	2	APL	11	0	P	1	0	1	1	1	1
2	postnatal	28	O	2	5	1	1	unemployed	2	APL	11	1	G	1	0	0	1	1	1
3	postnatal	24	O	1	7	1	1	unemployed	1	APL	9	1	P	1	0	1	1	1	1
4	postnatal	23	H	1	3	1	1	unemployed	2	BPL	9	0	G	0	0	1	1	1	1
5	preg	29	H	1	4	1	1	unemployed	1	BPL	3	0	P	1	0	0	1	1	1
6	preg	23	H	1	3	2	1	unemployed	1	BPL	2	0	G	1	0	1	0	1	1
7	postnatal	31	H	1	4	1	2	unemployed	1	APL	11	1	P	0	0	1	1	1	1
8	preg	31	H	1	6	1	1	unemployed	1	APL	6	1	G	1	0	0	1	1	1
9	preg	30	H	1	3	1	1	unemployed	2	APL	2	0	G	1	0	1	1	1	1
10	preg	25	O	2	4	2	1	working	1	BPL	3	1	P	0	0	1	1	1	1
11	preg	21	O	1	3	1	1	working	2	BPL	10	1	G	1	0	1	1	1	1
12	preg	27	H	1	5	1	1	working	2	BPL	3	0	G	1	0	1	1	1	1
13	preg	25	H	1	6	1	1	unemployed	1	BPL	7	0	P	0	0	1	1	1	1
14	preg	27	H	1	4	1	1	unemployed	1	BPL	3	0	P	0	0	1	1	1	1
15	preg	30	H	1	3	1	1	unemployed	1	BPL	3	0	G	1	0	0	0	0	1
16	preg	20	H	1	4	1	1	unemployed	2	BPL	7	0	G	1	0	1	1	1	1
17	preg	26	O	1	6	1	1	unemployed	1	APL	10	0	P	0	0	0	1	1	1
18	preg	20	O	1	4	2	1	unemployed	2	BPL	4	0	P	0	0	1	1	1	1
19	preg	30	H	1	5	1	1	unemployed	1	BPL	6	0	G	1	0	1	1	1	1
20	preg	24	H	2	5	1	1	unemployed	2	BPL	5	0	G	1	0	1	1	1	1
21	postnatal	28	H	1	5	1	1	unemployed	1	BPL	10	1	P	0	0	1	1	1	1
22	preg	30	H	1	5	1	1	unemployed	1	BPL	6	1	G	0	1	1	1	1	1
23	postnatal	24	H	1	8	1	1	unemployed	1	APL	11	0	P	1	0	0	1	1	1
24	preg	25	O	1	10	1	1	unemployed	1	BPL	4	1	P	0	1	1	1	1	1
25	preg	27	H	1	3	1	1	working	2	BPL	3	0	G	0	0	0	1	1	1
26	preg	32	O	1	3	1	1	unemployed	1	BPL	9	0	P	0	1	1	1	1	1
27	preg	24	H	1	5	1	2	unemployed	2	BPL	6	0	P	1	0	0	1	1	1
28	postnatal	30	H	1	5	1	1	working	2	APL	6	0	P	0	0	1	1	1	1
29	postnatal	26	H	1	4	1	2	unemployed	2	APL	9	1	G	0	1	1	1	1	1
30	postnatal	26	H	1	6	1	1	unemployed	2	APL	7	1	P	0	0	1	1	1	1
31	postnatal	23	O	1	4	1	1	unemployed	2	APL	7	0	P	0	0	0	0	0	0
32	preg	19	O	1	5	1	1	working	2	APL	2	0	G	0	1	0	0	0	0
33	postnatal	27	H	1	5	1	1	unemployed	2	APL	5	0	G	1	1	1	0	0	0
34	postnatal	25	O	2	6	1	1	unemployed	2	APL	4	0	G	0	1	1	0	1	0
35	preg	36	H	2	3	1	1	unemployed	1	BPL	4	0	G	0	0	1	0	0	0
36	preg	32	H	2	8	1	1	working	2	BPL	5	1	G	1	1	0	0	0	0
37	postnatal	21	O	1	10	1	1	unemployed	1	BPL	7	0	G	0	0	1	1	0	0
38	preg	22	O	1	4	1	1	unemployed	1	BPL	9	0	G	0	0	0	0	0	1
39	postnatal	32	H	2	4	1	2	unemployed	2	APL	10	1	P	1	0	1	0	1	1
40	postnatal	23	O	2	14	1	2	unemployed	2	APL	8	0	P	0	0	1	0	0	1
41	postnatal	30	H	2	6	2	1	unemployed	1	BPL	4	0	G	0	0	0	0	0	1
42	postnatal	36	O	2	6	1	1	unemployed	2	APL	6	0	P	0	0	1	1	0	1
43	postnatal	27	O	1	5	1	2	unemployed	2	APL	6	0	P	0	0	1	1	0	1
44	postnatal	23	O	1	5	1	1	unemployed	2	BPL	7	0	P	0	0	1	0	0	0
45	preg	23	H	2	4	2	1	unemployed	1	BPL	2	0	G	0	0	1	0	0	0
46	postnatal	27	O	2	5	1	1	unemployed	1	BPL	6	0	P	0	0	1	0	0	1
47	postnatal	26	H	1	6	1	1	working	2	BPL	6	0	G	0	0	1	0	0	0
48	postnatal	26	H	1	5	2	1	unemployed	2	BPL	7	0	G	1	0	1	0	0	0
49	postnatal	30	H	2	8	1	2	unemployed	2	APL	7	1	P	0	0	1	1	0	1
50	postnatal	27	H	1	6	1	1	working	1	APL	6	0	G	0	0	1	1	0	1
51	postnatal	31	H	1	6	1	2	unemployed	2	APL	6	1	P	0	0	1	1	1	1
52	postnatal	28	H	2	4	1	2	unemployed	2	APL	8	0	P	0	0	1	0	0	1
53	postnatal	26	H	2	4	2	1	unemployed	2	BPL	6	0	G	0	0	0	0	0	0
54	postnatal	26	O	1	4	1	1	unemployed	2	BPL	7	0	P	0	0	1	1	0	1
55	postnatal	21	O	1	5	1	2	unemployed	2	APL	8	0	P	0	0	1	1	0	1
56	postnatal	22	H	1	4	1	1	unemployed	2	APL	6	0	P	0	0	1	1	0	1
57	postnatal	24	O	2	7	1	1	unemployed	2	APL	7	0	P	0	0	1	1	0	1
58	postnatal	19	H	1	3	1	2	unemployed	1	BPL	3	0	G	0	0	1	0	0	0
59	postnatal	27	H	1	6	2	1	unemployed	2	BPL	9	1	G	1	0	0	1	1	1
60	postnatal	23	H	1	5	1	1	unemployed	2	APL	10	1	P	1	0	1	1	1	1
61	preg	30	H	1	3	2	1	working	2	APL	3	1	G	1	0	1	1	1	1
62	preg	32	H	1	3	1	1	unemployed	2	APL	8	1	G	1	0	1	1	1	1
63	preg	25	H	1	13	1	1	unemployed	1	APL	7	1	G	1	1	0	0	0	1
64	postnatal	25	H	1	6	1	1	unemployed	1	APL	9	1	G	1	0	1	1	1	1
65	postnatal	22	H	1	3	1	2	unemployed	2	APL	9	1	P	1	0	0	1	1	1
66	preg	26	H	2	11	1	1	unemployed	2	BPL	9	1	P	1	0	1	1	0	1
67	preg	28	H	1	3	2	1	unemployed	1	BPL	4	1	G	1	0	1	0	1	1
68	postnatal	36	H	2	5	2	1	unemployed	1	BPL	9	1	G	1	0	1	1	1	1
69	postnatal	32	H	2	4	1	1	working	2	BPL	9	1	P	1	0	1	1	0	1
70	postnatal	34	H	2	4	1	1	working	2	APL	7	0	P	0	0	1	1	0	1
71	preg	27	H	1	2	1	2	unemployed	2	APL	5	0	G	0	0	1	1	0	1
72	postnatal	25	H	1	3	1	2	working	2	APL	6	0	P	0	0	1	1	0	0
73	postnatal	30	O	2	7	2	1	unemployed	1	BPL	7	0	G	0	0	1	0	0	0
74	postnatal	27	H	1	3	1	1	working	2	APL	7	0	P	0	0	1	1	0	1
75	postnatal	26	H	1	7	1	1	unemployed	1	BPL	5	0	P	1	0	1	0	0	0
76	postnatal	25	O	2	4	1	2	unemployed	2	APL	6	0	P	0	0	1	1	0	1
77	postnatal	25	H	1	3	1	2	working	2	APL	6	0	P	1	1	0	1	0	1
78	postnatal	22	H	2	7	1	1	unemployed	2	BPL	5	0	G	0	0	1	0	0	0
79	preg	24	H	1	3	1	1	unemployed	1	BPL	2	0	G	1	0	1	0	0	1
80	postnatal	28	O	1	5	1	2	unemployed	2	APL	9	1	P	1	1	1	1	0	1
81	postnatal	23	O	1	6	1	2	unemployed	2	APL	7	0	P	0	0	0	1	0	1
82	postnatal	25	H	1	5	1	1	unemployed	1	BPL	6	0	G	1	0	1	1	0	1
83	postnatal	34	H	2	4	1	1	unemployed	2	BPL	7	0	P	0	0	1	0	0	1
84	postnatal	29	H	2	6	1	1	unemployed	1	BPL	7	0	G	1	0	0	0	0	0
85	postnatal	25	H	1	5	1	2	working	2	APL	9	1	P	1	1	1	1	1	1
86	postnatal	26	H	1	5	1	2	unemployed	2	APL	9	1	P	1	0	1	1	1	1
87	postnatal	23	H	1	5	1	1	unemployed	2	APL	9	1	P	1	0	1	1	1	1
88	postnatal	33	H	1	4	1	1	working	1	BPL	9	1	G	1	0	1	0	0	1
89	postnatal	29	H	1	3	1	2	unemployed	2	APL	10	1	G	1	1	1	1	1	1
90	postnatal	26	H	1	7	1	1	unemployed	1	BPL	9	1	G	1	0	1	1	1	1
91	postnatal	32	H	2	5	2	1	working	1	BPL	8	1	G	1	0	0	1	1	1
92	postnatal	27	H	1	9	1	2	unemployed	2	BPL	9	1	P	1	0	1	1	1	1
93	postnatal	26	H	1	8	1	2	unemployed	1	BPL	9	1	P	1	1	1	1	1	1
94	preg	30	H	1	5	1	1	unemployed	1	BPL	4	1	G	1	0	0	1	1	0
95	postnatal	24	H	1	3	2	1	working	1	BPL	6	1	G	1	0	0	0	1	1
96	postnatal	36	H	2	5	1	1	working	1	BPL	9	1	P	1	0	0	1	1	1
97	postnatal	26	H	1	3	1	2	unemployed	1	BPL	5	0	G	0	0	1	0	1	1
98	postnatal	27	H	1	5	1	2	unemployed	2	APL	3	0	G	1	0	1	1	1	1
99	postnatal	28	H	2	7	1	1	unemployed	1	BPL	5	0	G	1	0	1	1	1	1
100	preg	39	H	1	6	1	1	working	1	BPL	4	0	G	0	0	1	0	1	1
101	preg	36	H	2	10	2	1	working	2	BPL	3	0	G	0	0	1	0	1	0
102	postnatal	23	H	1	5	1	2	unemployed	1	BPL	4	0	G	0	0	1	1	1	0
103	preg	26	H	1	8	1	1	working	2	BPL	9	1	P	1	0	1	1	1	1
104	preg	26	O	1	4	2	1	unemployed	1	BPL	8	1	P	1	0	1	1	1	0
105	postnatal	32	H	1	4	1	1	unemployed	1	BPL	9	1	P	1	0	1	1	1	1
106	postnatal	30	H	1	6	1	1	unemployed	1	APL	4	0	G	1	0	1	1	1	0
107	postnatal	22	O	2	5	1	1	working	2	BPL	4	0	G	0	0	1	1	1	1
108	preg	24	O	1	4	2	1	unemployed	1	BPL	3	0	G	0	0	1	1	1	0
109	postnatal	32	O	2	4	1	1	working	2	BPL	2	0	G	1	0	1	1	1	0
110	postnatal	32	O	2	5	1	2	unemployed	2	APL	3	0	G	1	0	1	0	1	0
111	preg	32	O	2	3	1	1	unemployed	1	BPL	2	0	G	0	0	1	0	1	0
112	postnatal	35	H	2	3	1	2	unemployed	2	APL	5	0	G	1	0	1	1	1	0
113	preg	28	H	1	9	1	2	unemployed	1	BPL	3	0	G	1	0	1	1	1	0
114	preg	26	H	1	7	1	1	unemployed	2	BPL	3	1	G	1	0	1	1	1	1
115	preg	35	H	2	5	1	1	working	2	BPL	4	1	G	1	0	1	1	1	1
116	postnatal	25	H	1	3	1	2	unemployed	2	APL	12	1	P	1	0	1	1	1	1
117	preg	25	H	1	5	1	1	unemployed	1	BPL	3	1	G	1	0	1	1	1	0
118	postnatal	25	H	2	5	2	1	working	1	BPL	5	1	G	1	0	1	0	1	0
119	postnatal	30	O	2	5	1	2	unemployed	1	BPL	4	1	P	1	0	1	0	1	0
120	postnatal	26	O	2	7	1	1	working	1	BPL	3	1	P	1	0	1	1	1	0
121	preg	28	H	1	5	1	1	unemployed	1	BPL	3	1	G	1	0	1	1	1	1
122	preg	30	O	1	5	1	1	unemployed	1	BPL	3	1	G	1	0	1	1	1	1
123	postnatal	26	O	2	4	2	1	unemployed	1	BPL	3	1	G	1	0	1	1	1	1
124	preg	24	O	2	6	2	1	unemployed	1	BPL	3	1	P	1	0	1	1	1	1
125	postnatal	29	O	2	5	1	1	unemployed	1	BPL	4	1	G	1	1	1	1	1	1
126	preg	28	O	1	4	2	1	unemployed	1	BPL	3	1	P	1	0	1	1	1	1
127	preg	25	O	2	6	2	1	unemployed	1	BPL	6	1	P	1	0	1	1	1	1
128	postnatal	32	H	2	3	1	2	unemployed	1	APL	7	1	P	1	1	1	1	1	1
129	postnatal	27	H	1	5	1	2	unemployed	2	APL	9	1	G	1	0	1	0	0	1
130	preg	23	O	1	9	1	1	unemployed	1	BPL	1	1	G	1	0	1	1	1	1
131	postnatal	22	O	1	6	1	1	unemployed	2	APL	10	1	G	0	1	1	1	0	1
132	postnatal	27	O	1	8	2	1	unemployed	1	BPL	6	0	G	0	0	1	0	0	1
133	postnatal	27	O	2	6	2	1	unemployed	1	APL	8	1	G	0	0	1	0	0	1
134	postnatal	24	O	2	10	1	1	unemployed	2	APL	10	1	P	0	0	1	0	0	1
135	postnatal	30	O	2	9	2	1	working	1	BPL	6	1	G	1	0	1	0	0	1
136	postnatal	23	H	2	3	2	1	unemployed	2	BPL	3	0	P	0	0	0	0	0	0
137	postnatal	28	O	2	5	1	1	working	1	BPL	6	1	G	0	0	1	0	0	1
138	postnatal	24	H	1	4	1	2	unemployed	2	APL	9	1	G	0	0	1	0	0	1
139	postnatal	26	H	1	5	1	1	unemployed	2	APL	9	1	P	0	0	1	0	0	1
140	postnatal	25	O	2	5	1	1	working	1	APL	8	1	G	0	0	1	0	0	1
141	postnatal	30	O	2	6	2	1	unemployed	2	APL	6	1	G	0	0	1	0	0	1
142	postnatal	27	O	2	5	2	1	unemployed	2	APL	10	1	G	0	0	1	0	0	1
143	postnatal	37	H	2	4	2	2	unemployed	2	APL	10	1	G	0	0	1	0	1	1
144	preg	25	O	1	6	1	1	unemployed	1	APL	10	1	G	0	0	1	0	1	1
145	postnatal	29	H	2	4	1	2	working	1	APL	10	1	G	1	0	1	0	1	1
146	postnatal	26	H	2	4	1	2	unemployed	2	APL	8	1	P	1	0	1	0	1	1
147	postnatal	24	H	1	3	1	1	unemployed	1	APL	9	1	P	0	0	1	0	0	1
148	postnatal	24	O	1	6	1	1	unemployed	2	APL	10	1	P	0	0	1	0	0	1
149	postnatal	20	H	1	4	2	1	unemployed	2	BPL	8	1	P	1	0	1	0	0	1
150	postnatal	29	O	2	11	1	1	unemployed	1	APL	9	1	P	0	0	1	0	0	1
151	postnatal	20	H	1	5	2	1	unemployed	1	BPL	1	0	G	0	0	1	0	0	0
152	postnatal	23	H	1	3	1	2	unemployed	2	APL	9	1	P	1	0	1	1	1	1
153	postnatal	27	O	2	14	1	1	unemployed	1	APL	9	0	G	0	0	1	0	0	1
154	postnatal	23	O	2	8	2	1	unemployed	1	BPL	9	0	P	0	0	1	0	0	1
155	postnatal	27	O	2	10	1	2	unemployed	2	APL	10	0	P	1	1	1	1	1	1
156	postnatal	28	O	2	10	1	1	working	1	BPL	3	0	P	1	0	1	0	1	1
157	postnatal	28	H	1	7	1	2	unemployed	2	APL	9	1	P	1	0	1	1	1	1
158	postnatal	23	H	1	6	1	1	unemployed	1	APL	9	1	P	0	0	1	0	0	1
159	postnatal	34	O	2	6	2	1	unemployed	1	BPL	5	0	P	0	0	1	0	0	1
160	postnatal	27	O	2	5	1	1	unemployed	1	APL	9	1	P	0	0	1	0	0	1
161	postnatal	22	O	2	15	1	1	unemployed	1	BPL	9	1	P	0	0	1	0	0	1
162	postnatal	31	O	2	6	2	1	working	2	APL	5	0	P	0	0	1	0	1	1
163	postnatal	25	H	1	12	1	2	unemployed	2	APL	10	1	P	1	0	1	1	1	1
164	preg	25	O	1	4	2	1	unemployed	1	BPL	9	1	P	1	0	1	1	1	1
165	postnatal	22	H	1	4	1	1	unemployed	2	BPL	8	1	P	0	0	1	1	1	1
166	postnatal	22	O	2	7	1	1	unemployed	1	BPL	9	1	G	1	0	1	1	1	1
167	postnatal	32	O	2	10	1	1	unemployed	1	APL	9	1	G	1	0	1	1	1	1
168	preg	27	H	2	3	1	1	unemployed	2	BPL	8	1	G	0	0	0	1	1	1
169	preg	32	H	2	5	1	1	working	2	BPL	3	1	G	1	0	1	1	1	1
170	postnatal	23	H	1	6	1	1	unemployed	2	APL	5	1	G	1	0	1	1	1	1
171	postnatal	23	H	2	5	1	1	working	1	BPL	3	0	G	1	0	1	1	1	1
172	postnatal	30	O	2	7	2	2	unemployed	2	APL	4	1	G	0	0	1	0	1	1
173	postnatal	26	O	2	4	1	1	unemployed	1	APL	4	1	P	0	0	1	1	1	1
174	postnatal	26	O	2	6	1	1	unemployed	1	BPL	3	1	P	0	0	1	1	1	1
175	postnatal	23	O	2	9	2	1	unemployed	1	APL	4	1	G	0	0	1	1	1	1
176	postnatal	30	O	2	8	2	1	working	1	BPL	3	0	G	0	0	1	1	1	1
177	postnatal	30	H	1	6	1	1	unemployed	1	BPL	4	1	G	1	0	1	1	1	1
178	preg	23	H	1	4	1	1	working	2	BPL	6	0	P	0	0	1	1	1	1
179	preg	31	O	2	5	1	1	unemployed	1	BPL	2	1	P	0	0	1	1	1	1
180	preg	26	O	1	3	1	1	working	1	BPL	2	0	P	1	1	1	1	0	0
181	preg	26	H	1	7	1	1	unemployed	2	BPL	2	1	G	1	0	1	1	1	0
182	preg	30	H	1	4	1	1	unemployed	1	BPL	3	0	G	1	0	1	1	1	1
183	preg	20	H	1	2	2	1	unemployed	1	APL	4	1	P	1	0	1	1	1	1
184	preg	22	O	2	4	1	1	unemployed	1	BPL	6	1	P	0	0	1	1	1	0
